# Supplementary material for: Serum Soluble CD14 Is a Potential Prognostic Indicator of Recurrence of Human Breast Invasive Ductal Carcinoma with Her2-Enriched Subtype
Source: PLoS One. 2013 Sep 25;8(9):e75366. doi: 10.1371/journal.pone.0075366 (PMC3783397; doi:10.1371/journal.pone.0075366)
Supplement: Data S1 — Serum proteome datasets of breast cancer patients with LN-ER/PR+Her2- status and patients with LN+ER/PR-Her2+ status. (XLS) [file pone.0075366.s004.xls]

## Sheet: Proteome data
LN-ER+PR+Her2-numSpectra	LN+ER-PR-Her2+numSpectra	Her2-/Her2+ Ratio	accession_number	percentCoverage	numPepsUnique	scoreUnique	0entry_name
20	0	#DIV/0!	IPI01012411	0	1	9.51	jumonji domain containing 1C isoform a
20	0	#DIV/0!	IPI00890812.1	8	1	8.63	killin
39	0	#DIV/0!	IPI00887509	11	2	21.69	LOC100134794 similar to keratin 8
20	0	#DIV/0!	IPI00885171	3	1	10.88	COL24A1 Isoform 3 of Collagen alpha-1(XXIV) chain precursor
20	0	#DIV/0!	IPI00877674	6	1	10.44	29 kDa protein
20	0	#DIV/0!	IPI00868853	21	1	8.41	PCDHA6 Similar to Protocadherin alpha 9 precursor
39	0	#DIV/0!	IPI00853068	14	2	18.38	HBA1	HBA2 Alpha 2 globin variant (Fragment)
20	0	#DIV/0!	IPI00798065	6	1	10.18	coagulation factor VII isoform a precursor
20	0	#DIV/0!	IPI00796992	5	2	17.8	53 kDa protein
20	0	#DIV/0!	IPI00789324	2	2	19.85	JUP JUP protein
20	0	#DIV/0!	IPI00787604	2	1	9.34	poly (ADP-ribose) glycohydrolase
20	0	#DIV/0!	IPI00787327	1	1	9.4	LOC728317 similar to Predicted gene, OTTMUSG00000017677
20	0	#DIV/0!	IPI00783993	4	2	31.33	IGHA2 IGHA2 protein
20	0	#DIV/0!	IPI00760877	0	1	9.83	BDP1 transcription factor-like nuclear regulator
20	0	#DIV/0!	IPI00746623	1	1	13.61	HABP2 Hyaluronan-binding protein 2 precursor
20	0	#DIV/0!	IPI00741524	1	1	8.09	THSD7A Thrombospondin type-1 domain-containing protein 7A precursor
20	0	#DIV/0!	IPI00736409	9	1	10.3	similar to formin 2
20	0	#DIV/0!	IPI00718992.1	1	1	9.32	TTC7A protein
20	0	#DIV/0!	IPI00642159	1	1	9.97	CCDC40 Isoform 1 of Coiled-coil domain-containing protein 40
20	0	#DIV/0!	IPI00556491.2	5	1	8.86	one cut homeobox 3
20	0	#DIV/0!	IPI00550821	5	1	11.41	FLJ12529 Isoform 1 of Cleavage and polyadenylation specificity factor subunit 7
20	0	#DIV/0!	IPI00514616	2	1	10.09	SPO11 Uncharacterized protein SPO11
20	0	#DIV/0!	IPI00419744	7	1	10.3	ficolin 3 isoform 1 precursor
20	0	#DIV/0!	IPI00412408	2	1	12.23	mutant early onset breast cancer susceptibility protein 2
20	0	#DIV/0!	IPI00397836	2	1	10.75	GSG2 Isoform 1 of Serine/threonine-protein kinase haspin
20	0	#DIV/0!	IPI00375859	5	1	8.14	KCNK18 Potassium channel subfamily K member 18
20	0	#DIV/0!	IPI00333405.5	1	1	9.18	fer-1-like 6
20	0	#DIV/0!	IPI00305589	3	1	10.34	PFKFB2 Isoform 1 of 6-phosphofructo-2-kinase/fructose-2,6-biphosphatase 2
20	0	#DIV/0!	IPI00300439	1	1	8.36	USP25 Isoform Long of Ubiquitin carboxyl-terminal hydrolase 25
20	0	#DIV/0!	IPI00292221.3	5	1	9.98	RNA processing factor 1
20	0	#DIV/0!	IPI00220342	5	1	10.67	DDAH1 N(G),N(G)-dimethylarginine dimethylaminohydrolase 1
20	0	#DIV/0!	IPI00215972	1	1	8.33	vacuolar protein sorting 41 isoform 1
20	0	#DIV/0!	IPI00186826	0	1	11.35	EPHB4 Receptor protein tyrosine kinase variant EphB4v1
20	0	#DIV/0!	IPI00029159	2	1	14.1	MRE11A Isoform 1 of Double-strand break repair protein MRE11A
20	0	#DIV/0!	IPI00027482.1	3	1	10.9	Corticosteroid-binding globulin precursor (CBG) (Transcortin) (Serpin A6)
20	0	#DIV/0!	IPI00027482	1	1	8.22	SERPINA6 Corticosteroid-binding globulin precursor
20	0	#DIV/0!	IPI00026256.2	0	1	9.57	filaggrin
20	0	#DIV/0!	IPI00025874	2	1	8.06	RPN1 Dolichyl-diphosphooligosaccharide--protein glycosyltransferase 67 kDa subunit precursor
39	0	#DIV/0!	IPI00013212	2	1	10.16	CSK Tyrosine-protein kinase CSK
20	0	#DIV/0!	IPI00012837	2	1	11.04	KIF5B Kinesin-1 heavy chain
39	0	#DIV/0!	IPI00008575	6	2	16.95	KHDRBS1 Isoform 1 of KH domain-containing, RNA-binding, signal transduction-associated protein 1
20	0	#DIV/0!	IPI00006610	1	1	10.53	ZBED4 Zinc finger BED domain-containing protein 4
20	0	#DIV/0!	IPI00006089.2	2	1	9.54	glutamate receptor, metabotropic 6 precursor
20	0	#DIV/0!	IPI00004931	2	1	10.39	NXF2	NXF2B Nuclear RNA export factor 2
58	2	29	IPI00335641	6	4	38.34	MKL2 Isoform 1 of MKL/myocardin-like protein 2
20	1	20	IPI00026993	4	1	8.95	RNF2 E3 ubiquitin-protein ligase RING2
20	1	20	IPI00007702	3	1	9.85	HSPA2 Heat shock-related 70 kDa protein 2
20	1	20	IPI00001885.1	4	1	12.04	sorting nexin 8
39	2	19.5	IPI00921566.2	0	1	8.9	ankyrin 3 isoform 1
39	2	19.5	IPI00513819	2	1	8.85	ARHGEF10L Rho guanine nucleotide exchange factor (GEF) 10-like isoform 1
39	2	19.5	IPI00445207	7	1	9.64	NEK5 cDNA FLJ44356 fis, clone TRACH3006889
39	2	19.5	IPI00411733	4	3	26.97	DHX30 Isoform 1 of Putative ATP-dependent RNA helicase DHX30
39	2	19.5	IPI00103481	5	2	17.93	KRT72 Isoform 1 of Keratin, type II cytoskeletal 72
39	2	19.5	IPI00012456	3	1	9.06	RXFP1 Isoform 1 of Relaxin receptor 1
77	4	19.25	IPI00743879	6	3	27.99	KLC4 kinesin-like 8 isoform b
115	6	19.1667	IPI00029260	19	4	77.99	CD14 Monocyte differentiation antigen CD14 precursor
96	6	16	IPI00335065	14	3	23.86	ZNF280D Isoform 4 of Zinc finger protein 280D
58	4	14.5	IPI00553177	10	3	43.82	SERPINA1 Isoform 1 of Alpha-1-antitrypsin precursor
58	4	14.5	IPI00216975	3	1	9.33	TPM4 Isoform 2 of Tropomyosin alpha-4 chain
58	4	14.5	IPI00025753	6	4	38.37	DSG1 Desmoglein-1 precursor
58	4	14.5	IPI00011448	4	1	8.28	MUC13 Mucin-13 precursor
58	4	14.5	IPI00004416	4	1	9.62	CHMP2A Charged multivesicular body protein 2a
39	3	13	IPI00909098	3	1	10.06	spermatogenesis associated 18 homolog
77	6	12.8333	IPI00556155	18	4	39.56	IGFBP3 insulin-like growth factor binding protein 3 isoform a precursor
77	6	12.8333	IPI00021885	4	3	29.84	FGA Isoform 1 of Fibrinogen alpha chain precursor
58	5	11.6	IPI00288894	6	3	28.16	ADAM17 Isoform A of ADAM 17 precursor
77	7	11	IPI00871510	6	3	26.67	GRIA2 Isoform 3 of Glutamate receptor 2 precursor
20	2	10	IPI00328118.4	1	1	9.5	sperm associated antigen 5
20	2	10	IPI00021812.2	0	1	11.4	AHNAK nucleoprotein isoform 1
20	2	10	IPI00018873.1	3	1	8.75	nicotinamide phosphoribosyltransferase precursor
96	20	4.8	IPI00292950	28	11	168.07	SERPIND1 Serpin peptidase inhibitor, clade D (Heparin cofactor), member 1
96	20	4.8	IPI00006114	28	9	143.32	SERPINF1 Pigment epithelium-derived factor precursor
77	20	3.85	IPI00889778.1	25	1	8.5	putative C18orf2 variant 1
77	20	3.85	IPI00889778	25	1	9.05	C18orf2 Isoform 3 of Uncharacterized protein C18orf2
77	20	3.85	IPI00789893	26	4	56.12	#NAME?
77	20	3.85	IPI00479708	24	10	121.06	IGHM IGHM protein
77	20	3.85	IPI00400826	26	12	184.51	CLU clusterin isoform 1
77	20	3.85	IPI00298971	25	10	160.85	VTN Vitronectin precursor
77	20	3.85	IPI00296165	23	9	134.09	C17orf13	ACYP1
77	20	3.85	IPI00022418	25	38	573.98	FN1 Isoform 1 of Fibronectin precursor
77	20	3.85	IPI00022417	25	6	56.5	Leucine-rich alpha-2-glycoprotein 1
77	20	3.85	IPI00022395	26	9	167.65	C9 Complement component C9 precursor
77	20	3.85	IPI00021842	26	6	92.27	APOE Apolipoprotein E precursor
77	20	3.85	IPI00007240	24	9	101.09	F13B Coagulation factor XIII B chain precursor
400	118	3.38983	IPI00657834	10	6	48.3	SEMA6D Isoform 5 of Semaphorin-6D precursor
191	58	3.2931	IPI00026314	34	16	259.44	GSN Isoform 1 of Gelsolin precursor
58	20	2.9	IPI00879231	15	5	75.54	SERPINF2 Alpha-2-antiplasmin precursor
58	20	2.9	IPI00874220	18	1	11.92	Uncharacterized protein ENSP00000381018
58	20	2.9	IPI00303963	17	11	167.34	C2 Complement C2 precursor (Fragment)
58	20	2.9	IPI00294395	16	7	109.29	C8B Complement component C8 beta chain precursor
58	20	2.9	IPI00064667	17	5	83.43	CNDP1 Beta-Ala-His dipeptidase precursor
58	20	2.9	IPI00022394	15	3	37.73	C1QC Complement C1q subcomponent subunit C precursor
58	20	2.9	IPI00022392	19	4	78.78	C1QA Complement C1q subcomponent subunit A precursor
58	20	2.9	IPI00022331.1	15	3	30.9	lecithin-cholesterol acyltransferase precursor
58	20	2.9	IPI00021536	15	1	20.48	CALML5 Calmodulin-like protein 5
989	362	2.73204	IPI00021854	58	8	124.91	APOA2 Apolipoprotein A-II precursor
134	60	2.23333	IPI00292530	33	21	330.64	ITIH1 Inter-alpha-trypsin inhibitor heavy chain H1 precursor
248	120	2.06667	IPI00291866	38	18	266.31	SERPING1 Plasma protease C1 inhibitor precursor
115	60	1.91667	IPI00879709	30	19	276.03	C6 complement component 6 precursor
286	158	1.81013	IPI00847179	41	14	182.77	APOA4 apolipoprotein A-IV precursor
2300	1350	1.7037	IPI00783987	66	100	1620.17	C3 Complement C3 precursor (Fragment)
96	58	1.65517	IPI00477992	28	6	66.15	C1QB complement component 1, q subcomponent, B chain precursor
96	58	1.65517	IPI00020986	28	8	118.99	LUM Lumican precursor
96	58	1.65517	IPI00019581	28	12	163.09	F12 Coagulation factor XII precursor
115	77	1.49351	IPI00022391	30	7	105.22	APCS Serum amyloid P-component precursor
58	39	1.48718	IPI00654888	14	7	74.04	KLKB1 Plasma kallikrein precursor
58	39	1.48718	IPI00605901.1	12	1	11.29	unnamed protein product
58	39	1.48718	IPI00382938	13	2	25.48	IGLV4-3 IGLV4-3 protein
58	39	1.48718	IPI00025864	14	6	76.35	BCHE Cholinesterase precursor
571	400	1.4275	IPI00009865	51	27	386.3	KRT10 Keratin, type I cytoskeletal 10
134	96	1.39583	IPI00022371	33	17	253.72	HRG Histidine-rich glycoprotein precursor
210	153	1.37255	IPI00017696	35	13	165.53	C1S Complement C1s subcomponent precursor
362	267	1.35581	IPI00022420	42	6	90.92	RBP4 Plasma retinol-binding protein precursor
932	690	1.35072	IPI00641737	30	10	131.34	HP Haptoglobin precursor
153	115	1.33043	IPI00394992	33	14	216.22	PGLYRP2 Isoform 2 of N-acetylmuramoyl-L-alanine amidase precursor
77	58	1.32759	IPI00218732	22	6	83.34	PON1 Serum paraoxonase/arylesterase 1
77	58	1.32759	IPI00022426	23	6	92.95	AMBP AMBP protein precursor
647	533	1.21388	IPI00166729	55	17	227.67	AZGP1 alpha-2-glycoprotein 1, zinc
1046	872	1.19954	IPI00294193	26	17	251	ITIH4 Isoform 1 of Inter-alpha-trypsin inhibitor heavy chain H4 precursor
248	210	1.18095	IPI00022445	38	6	98.6	PPBP Platelet basic protein precursor
172	153	1.12418	IPI00019399	33	4	52.77	SAA4 Serum amyloid A-4 protein precursor
1445	1293	1.11756	IPI00657670	61	8	132.66	Apolipoprotein C-III variant 1
438	400	1.095	IPI00745872	46	26	407.38	ALB Isoform 1 of Serum albumin precursor
1103	1008	1.09425	IPI00022488	59	41	595.76	HPX Hemopexin precursor
229	210	1.09048	IPI00291867	38	20	279.86	CFI Complement factor I precursor
476	438	1.08676	IPI00032220	47	18	280.21	AGT Angiotensinogen precursor
552	514	1.07393	IPI00019580	49	30	439.59	PLG Plasminogen precursor
362	343	1.05539	IPI00887154	42	52	777.45	DADB-112B14.11 Complement component 4B
39	39	1	IPI00873445	9	5	75.59	PROS1 80 kDa protein
77	77	1	IPI00830113	22	3	33.15	HBB 19 kDa protein
552	552	1	IPI00797833	49	20	287.41	KNG1 Kininogen 1
115	115	1	IPI00738433	29	9	118.79	CPN2 similar to Carboxypeptidase N subunit 2 precursor
58	58	1	IPI00386187.3	11	1	8.62	FLJ00349 protein
153	153	1	IPI00305461	33	27	379.82	ITIH2 Inter-alpha-trypsin inhibitor heavy chain H2 precursor
134	134	1	IPI00299145	30	17	211.57	KRT6C Keratin, type II cytoskeletal 6C
58	58	1	IPI00032311	12	4	66.86	LBP Lipopolysaccharide-binding protein precursor
58	58	1	IPI00026199	12	2	36.7	GPX3 Glutathione peroxidase 3 precursor
1084	1084	1	IPI00022895	59	23	354.98	A1BG Alpha-1B-glycoprotein precursor
111	115	0.965217	IPI00021856	53	3	61.26	APOC2 Apolipoprotein C-II precursor
2053	2129	0.964302	IPI00220327	65	40	646.14	KRT1 Keratin, type II cytoskeletal 1
210	218	0.963303	IPI00027547	51	4	45.62	DCD Dermcidin precursor
110	115	0.956522	IPI00021440	11	3	54.29	ACTG1 Actin, cytoplasmic 2
818	856	0.955607	IPI00029739	56	51	697.46	CFH Isoform 1 of Complement factor H precursor
704	742	0.948787	IPI00855916	55	21	334.95	Transthyretin
213	229	0.930131	IPI00299571	11	4	52.63	PDIA6 Isoform 2 of Protein disulfide-isomerase A6 precursor
2604	2832	0.919492	IPI00478003	72	114	1827.23	A2M Alpha-2-macroglobulin precursor
628	685	0.916788	IPI00884926	51	13	214.95	ORM1 orosomucoid 1 precursor
571	628	0.909236	IPI00017601	50	35	525.6	CP Ceruloplasmin precursor
5321	5853	0.909106	IPI00555812	73	36	543.63	GC Vitamin D-binding protein precursor
514	571	0.900175	IPI00022431	47	14	215.08	AHSG Alpha-2-HS-glycoprotein precursor
552	628	0.878981	IPI00019568	49	25	377.83	F2 Prothrombin precursor (Fragment)
571	652	0.875767	IPI00013933	4	9	72.38	DSP Isoform DPI of Desmoplakin
96	115	0.834783	IPI00019943	28	13	231.73	AFM Afamin precursor
381	457	0.833698	IPI00643525	43	58	915.94	C4A Complement component 4A
552	666	0.828829	IPI00550991	48	28	472.76	SERPINA3 Alpha-1-antichymotrypsin precursor
6670	8076	0.825904	IPI00021841	74	29	435.96	APOA1 Apolipoprotein A-I precursor
548	666	0.822823	IPI00021727	47	23	339.35	C4BPA C4b-binding protein alpha chain precursor
552	685	0.805839	IPI00032179	47	15	224.24	SERPINC1 Antithrombin III variant
77	96	0.802083	IPI00328609	19	6	69.85	SERPINA4 Kallistatin precursor
77	96	0.802083	IPI00292946	19	5	68.05	SERPINA7 Thyroxine-binding globulin precursor
77	96	0.802083	IPI00032291	20	23	304.16	C5 Complement C5 precursor
77	96	0.802083	IPI00006154	22	4	52.33	CFHR2 Isoform Long of Complement factor H-related protein 2 precursor
229	286	0.800699	IPI00022229	37	123	1754.18	APOB Apolipoprotein B-100 precursor
305	381	0.800525	IPI00009028	41	8	110.44	CLEC3B Tetranectin precursor
267	343	0.778426	IPI00552578	40	4	49.53	SAA2	SAA1 Serum amyloid A protein precursor
875	1141	0.766871	IPI00298828	57	17	306.48	APOH Beta-2-glycoprotein 1 precursor
419	552	0.759058	IPI00784070	45	6	61.77	IGKC IGKC protein
58	77	0.753247	IPI00032293	10	1	14.61	CST3 Cystatin-C precursor
1331	1787	0.744824	IPI00019359	60	35	534.32	KRT9 Keratin, type I cytoskeletal 9
153	211	0.725118	IPI00448925	6	3	28.27	IGHG1 IGHG1 protein
96	134	0.716418	IPI00020996	27	11	184.71	IGFALS Insulin-like growth factor-binding protein complex acid labile chain precursor
55	77	0.714286	IPI00009867	4	2	23.16	KRT5 Keratin, type II cytoskeletal 5
457	647	0.706337	IPI00019591	46	29	428.38	CFB Isoform 1 of Complement factor B precursor (Fragment)
400	571	0.700525	IPI00021855	45	6	74.67	APOC1 Apolipoprotein C-I precursor
39	58	0.672414	IPI00028413	9	4	53.21	ITIH3 Isoform 1 of Inter-alpha-trypsin inhibitor heavy chain H3 precursor
39	58	0.672414	IPI00025862	9	2	28.55	C4BPB Isoform 1 of C4b-binding protein beta chain precursor
229	343	0.667638	IPI00022463	35	16	249.68	TF Serotransferrin precursor
134	210	0.638095	IPI00300052	9	4	33.8	KRT84 Keratin type II cuticular Hb4
229	362	0.632597	IPI00019038	35	3	38.7	LYZ Lysozyme C precursor
1027	1825	0.56274	IPI00011261	58	8	105.37	C8G Complement component C8 gamma chain precursor
115	210	0.547619	IPI00296608	29	15	198.65	C7 Complement component C7 precursor
39	77	0.506494	IPI01026485.1	8	3	28.59	serpin peptidase inhibitor, clade A (alpha-1 antiproteinase, antitrypsin), member 10, isoform CRA_a
39	77	0.506494	IPI00855785	8	16	179.72	FN1 Isoform 15 of Fibronectin precursor
39	77	0.506494	IPI00472345	8	3	36.32	IGHG3 IGHG3 protein
39	77	0.506494	IPI00443657	8	1	8.57	unnamed protein product
77	153	0.503268	IPI00414283	19	30	361.4	FN1 fibronectin 1 isoform 4 preproprotein
96	210	0.457143	IPI00743766	27	6	78.74	FETUB Fetuin-B precursor
58	134	0.432836	IPI00007221	9	3	46.95	SERPINA5 Plasma serine protease inhibitor precursor
96	229	0.419214	IPI00011252	27	10	106.59	C8A Complement component C8 alpha chain precursor
20	58	0.344828	IPI00744685	7	3	42.63	BTD Uncharacterized protein BTD (Fragment)
20	58	0.344828	IPI00643034	6	2	28.79	PLTP Isoform 1 of Phospholipid transfer protein precursor
20	58	0.344828	IPI00479116	8	2	22.1	CPN2 Carboxypeptidase N subunit 2 precursor
20	58	0.344828	IPI00386173.1	5	1	8.72	FLJ00404 protein
20	58	0.344828	IPI00329213	6	4	34.73	INPP5D Isoform 1 of Phosphatidylinositol-3,4,5-trisphosphate 5-phosphatase 1
20	58	0.344828	IPI00232311.5	5	1	8	similar to SHPS-1
20	58	0.344828	IPI00161379	5	1	11.66	DYSFIP1 Dysferlin-interacting protein 1
20	58	0.344828	IPI00043467.4	4	1	9.11	hypothetical protein LOC200765
20	58	0.344828	IPI00032328.2	4	2	18.5	kininogen 1 isoform 1
20	58	0.344828	IPI00027235	5	5	60.26	ATRN Isoform 1 of Attractin precursor
20	58	0.344828	IPI00026288.1	6	1	10.3	unknown protein
20	58	0.344828	IPI00024825	2	2	19.18	PRG4 Isoform A of Proteoglycan-4 precursor
20	58	0.344828	IPI00023019	6	2	23.31	SHBG Isoform 1 of Sex hormone-binding globulin precursor
20	58	0.344828	IPI00021298	6	3	34.52	KRT20 Keratin, type I cytoskeletal 20
20	58	0.344828	IPI00019576	6	2	16.77	F10 Coagulation factor X precursor
20	58	0.344828	IPI00010295	5	2	28.98	CPN1 Carboxypeptidase N catalytic chain precursor
20	58	0.344828	IPI00006662	5	1	11.02	APOD Apolipoprotein D precursor
20	58	0.344828	IPI00002938	8	1	8.76	ABT1 Activator of basal transcription 1
210	685	0.306569	IPI00022446	34	3	43.26	PF4 Platelet factor 4 precursor
20	77	0.25974	IPI00353237.8	1	1	9.37	tensin 3
20	77	0.25974	IPI00297723	1	1	9.33	unnamed protein product
20	77	0.25974	IPI00296099	1	1	15.52	THBS1 Thrombospondin-1 precursor
20	77	0.25974	IPI00178302	1	1	10.39	unnamed protein product
20	77	0.25974	IPI00022488.1	2	1	10.53	hemopexin
20	77	0.25974	IPI00007313	2	1	11.68	CYP27B1 25-hydroxyvitamin D-1 alpha hydroxylase, mitochondrial precursor
5	39	0.128205	IPI00442585	15	1	8.51	#NAME?
2	20	0.1	IPI00477003	2	1	8.15	KIAA1407 Coiled-coil domain-containing protein KIAA1407
2	20	0.1	IPI00397504	1	1	8.48	CRB1 Isoform 1 of Crumbs homolog 1 precursor
2	20	0.1	IPI00374335	7	1	9.03	LCE1F Late cornified envelope protein 1F
2	20	0.1	IPI00100798	0	1	9.56	CASP8AP2 CASP8-associated protein 2
2	39	0.0512821	IPI00743350	6	1	9.61	#NAME?
2	39	0.0512821	IPI00386410	2	1	8.54	ZNF395 Zinc finger protein 395
1	20	0.05	IPI00305289	1	1	9.77	KIF11 Kinesin-like protein KIF11
1	20	0.05	IPI00261336	1	1	10.24	growth-inhibiting protein 12
1	20	0.05	IPI00170550	4	1	10.09	TIGD3 Tigger transposable element-derived protein 3
1	20	0.05	IPI00165972	5	1	15.01	CFD Complement factor D preproprotein
1	20	0.05	IPI00165688.2	2	1	9.26	solute carrier family 23 (nucleobase transporters), member 2
0	20	0	IPI01021782	8	1	12.22	ABT1 Activator of basal transcription 1
0	20	0	IPI00986736.1	1	1	8.38	ceruloplasmin (ferroxidase), isoform CRA_b
0	20	0	IPI00889740	2	1	12.21	Fibulin 1
0	20	0	IPI00855097	1	1	10.84	glycoprotein VI (platelet) isoform 1
0	20	0	IPI00847793	11	1	12.56	Dermcidin isoform 2
0	20	0	IPI00788737	3	1	15.91	GAPDH 39 kDa protein
0	20	0	IPI00787623	5	1	12.87	LOC388177 similar to Histone H2AV
0	39	0	IPI00787177	10	1	13.26	#NAME?
0	20	0	IPI00786945	7	1	10.34	LOC727848 similar to actin-like protein
0	20	0	IPI00739099	1	1	9.67	COL5A2 Collagen alpha-2(V) chain precursor
0	20	0	IPI00646645	0	1	9.08	SETX Isoform 4 of Probable helicase senataxin
0	20	0	IPI00645849	1	1	12.34	ECM1 Extracellular matrix protein 1
0	20	0	IPI00477692	3	1	8.81	LOC131149 Otolin-1 precursor
0	20	0	IPI00477611	1	1	8.85	COL5A1 184 kDa protein
0	20	0	IPI00465387	2	1	9.81	CDCA2 Isoform 1 of Cell division cycle-associated protein 2
0	20	0	IPI00455339	4	1	10.09	LOC651789 hypothetical protein
0	20	0	IPI00400922	1	1	13.23	PDCD11 Protein RRP5 homolog
0	20	0	IPI00335711	0	1	8.67	DNAH11 Dynein heavy chain 11, axonemal
0	20	0	IPI00329775	4	1	11.8	CPB2 Isoform 1 of Carboxypeptidase B2 precursor
0	20	0	IPI00306299	8	1	8.39	EAPP E2F-associated phosphoprotein
0	20	0	IPI00300371	0	1	8.24	SF3B3 Isoform 1 of Splicing factor 3B subunit 3
0	20	0	IPI00296176	1	1	12.35	F9 Coagulation factor IX precursor
0	20	0	IPI00292218	2	1	10.38	MST1 Hepatocyte growth factor-like protein precursor
0	20	0	IPI00260270	2	1	10.87	KY kyphoscoliosis peptidase
0	20	0	IPI00217907	8	1	9.83	TEX261 Putative uncharacterized protein (Fragment)
0	20	0	IPI00216172	2	1	13.06	LAMP2 lysosomal-associated membrane protein 2 isoform C precursor
0	20	0	IPI00215977	8	1	21.55	IGF2 Isoform 2 of Insulin-like growth factor II precursor
0	20	0	IPI00184119	1	1	8.26	DNAJC6 Isoform 2 of Putative tyrosine-protein phosphatase auxilin
0	39	0	IPI00166410	3	1	11.11	ZNF619 ZNF619 protein
0	20	0	IPI00153908.1	1	1	8.81	transmembrane channel-like gene family 2
0	20	0	IPI00131674.3	2	1	9.08	Melanoma antigen
0	20	0	IPI00029193	2	1	11.12	HGFAC Hepatocyte growth factor activator precursor
0	20	0	IPI00024255	4	1	11.89	GPKOW G patch domain and KOW motifs-containing protein
0	20	0	IPI00021817	7	1	16.65	PROC Vitamin K-dependent protein C precursor
0	20	0	IPI00021328	7	1	8.34	IRGC Interferon-inducible GTPase 5
0	20	0	IPI00019372	8	1	9.7	SRGN Serglycin precursor
0	20	0	IPI00007339	7	1	9.35	HMG20B PP7706
Note:	Red label:Down-regulated serum protein in Her2+ patients
	Blue label:Up-regulated serum protein in Her2+ patients
