# Supplementary material for: Serum Soluble CD14 Is a Potential Prognostic Indicator of Recurrence of Human Breast Invasive Ductal Carcinoma with Her2-Enriched Subtype
Source: PLoS One. 2013 Sep 25;8(9):e75366. doi: 10.1371/journal.pone.0075366 (PMC3783397; doi:10.1371/journal.pone.0075366)
Supplement: Data S2 — ELISA results of serum sCD14 concentration in the 183 breast cancer patients. (XLS) [file pone.0075366.s005.xls]

## Sheet: LN-ER+PR+Her2-
		Level of sCD14	Age in year	Time to relapse (months)	Pre-/post-menopausal	Family carcinoma history	Stage I/IIa/IIb/III	Tumor size (mm)	Lymph node	ER	PR	Her-2	PCNA程度	p53
RECUR	1	529.08	39	24	1	1	2	2	0	50	70	2	80	50
RECUR	1	611.69	43	32	1	2	3	2.5	0	20	70	2	70	10
RECUR	1	552.96	52	18	2	2	4	2.5	0	15	15	2	70
RECUR	1	678.8	64	34	2	2	4	2	0	70	70	2	20
RECUR	1	831.36	61	30	2	1	2	2	0	60	30	2	70
RECUR	1	567.86	75	24	2	2	2	2	0	60	70	2	60
RECUR	1	647.92	68	12	2	1	3	2.5	0	80	80	2	85	10
RECUR	1	463.7	53	18	2	2	2	2	0	90	30	2	80	30
RECUR	1	1032.6	71	36	2	2	2	0	0	85	80	2	70
RECUR	1	325.68	40	24	1	1	2	2	0	30	15	2
RECUR	1	268.74	34	10	1	1	2	1.5	0	35	70	2	40
RECUR	1	558.64	39	24	1	1	2	1.8	0	80	80	2	80
NO RECUR	0	570.67	44		1	1	3	4	0	20	80	2	80	70
NO RECUR	0	539.19	48		1	2	2	2	0	40	40	2	70	60
NO RECUR	0	621.69	49		2	1	2	2	0	15	60	2	60	40
NO RECUR	0	625.89	53		2	2	2	2	0	90	30	2	80	30
NO RECUR	0	1263.89	51		2	1	2	2	0	60	70	2	90	15
NO RECUR	0	730.78	35		1	1	2	2	0	40	70	2	40	15
NO RECUR	0	553.29	68		2	1	3	2.5	0	80	80	2	85	10
NO RECUR	0	1439.3	43		1	2	2	3	0	30	70	2	70	10
NO RECUR	0	812.69	51		1	2	4	3	0	60	65	2	60	10
NO RECUR	0	481.96	41		1	1	2	2	0	50	80	2	60	10
NO RECUR	0	1439.74	62		2	1	2	2	0	70	40	2	60	10
NO RECUR	0	833.21	52		1	2	3	2.5	0	70	75	2	85
NO RECUR	0	627.64	55		2	2	2	2	0	80	20	2	85
NO RECUR	0	315.11	65		2	1	4	3	0	80	70	2	80
NO RECUR	0	1463.16	55		2	1	3	3	0	40	60	2	80
NO RECUR	0	904.56	49		1	1	3	2.5	0	80	80	2	80
NO RECUR	0	617.61	46		1	1	2	2	0	70	80	2	80
NO RECUR	0	632.27	26		1	1	2	2	0	70	80	2	80
NO RECUR	0	742.01	47		1	1	2	1.5	0	70	90	2	80
NO RECUR	0	591.55	40		1	1	2	1.5	0	80	70	2	80
NO RECUR	0	1564.67	42		1	2	3	3	0	70	65	2	75
NO RECUR	0	1160.59	63		2	1	2	2	0	60	70	2	75
NO RECUR	0	659.84	64		2	1	2	2	0	30	35	2	75
NO RECUR	0	736.94	52		1	1	2	1	0	80	80	2	75
NO RECUR	0	212.3	51		2	1	2	2	0	50	70	2	70
NO RECUR	0	600.62	56		2	1	2	2	0	60	60	2	70
NO RECUR	0	1215.04	61		2	1	2	2	0	60	30	2	70
NO RECUR	0	358.65	42		1	1	2	1.5	0	70	80	2	70
NO RECUR	0	580.45	47		1	1	2	1	0	70	85	2	70
NO RECUR	0	895.72	48		1	1	4	4	0	90	50	2	60
NO RECUR	0	1496.49	55		2	1	3	3	0	50	70	2	60
NO RECUR	0	1245.7	49		1	1	3	2.5	0	30	50	2	60
NO RECUR	0	1204.53	59		2	2	2	2	0	80	80	2	60
NO RECUR	0	871.81	54		2	1	2	2	0	80	60	2	60
NO RECUR	0	1209.85	49		1	1	2	1.5	0	60	15	2	60
NO RECUR	0	642.89	53		1	1	2	1	0	70	50	2	60
NO RECUR	0	877.3	63		2	1	2	2	0	60	70	2	55
NO RECUR	0	574.03	50		2	2	3	3	0	15	30	2	50
NO RECUR	0	1125.59	59		2	2	2	2	0	40	60	2	40
NO RECUR	0	629.97	34		1	1	2	1.5	0	35	70	2	40
NO RECUR	0	743.5	64		2	1	4	10	0	60	50	2	30
NO RECUR	0	651.96	45		1	1	3	2.5	0	40	50	2	30
NO RECUR	0	2001.11	54		2	2	4	2	0	70	70	2	20
NO RECUR	0	853.53	44		1	2	3	4	0	40	60	2
NO RECUR	0	601.23	43		1	1	3	3	0	50	70	2
NO RECUR	0	760.28	41		1	1	3	2.5	0	15	40	2
NO RECUR	0	826.228	47		1	1	2	1.5	0	70	90	2	80
NO RECUR	0	429.352	43		1	1	3	3	0	50	70	2
NO RECUR	0	1378.69	49		1	1	3	2.5	0	30	50	2	60
NO RECUR	0	850.852	52		1	2	3	2.5	0	70	75	2	85
NO RECUR	0	604.168	51		2	1	2	2	0	60	70	2	90	15
NO RECUR	0	229.132	43		1	2	2	3	0	30	70	2	70	10
NO RECUR	0	806.792	56		2	1	2	2	0	60	60	2	70
NO RECUR	0	936.472	62		2	1	2	2	0	70	40	2	60	10
NO RECUR	0	592.132	49		1	1	2	2	0	60	45	2
NO RECUR	0	609.724	55		2	1	3	3	0	40	60	2	80
NO RECUR	0	741.412	51		1	1	3	3	0	30	50	2	50
NO RECUR	0	560.86	50		2	1	2	1	0	50	70	2	50
NO RECUR	0	1128.6	32		1	1	3	2.5	0	35	35	2
NO RECUR	0	943.708	44		1	2	2	2	0	40	60	2
NO RECUR	0	642.808	55		2	1	3	3	0	50	70	2	60
NO RECUR	0	735.328	59		1	1	2	1.5	0	80	60	2	70
NO RECUR	0	105.76	68		2	1	2	2	0	80	60	2	70
NO RECUR	0	571.744	35		1	1	2	2	0	40	70	2	40	15
NO RECUR	0	1109.05	42		1	2	3	3	0	70	65	2	75
NO RECUR	0	281.38	59		2	1	2	1	0	70	15	2	60
NO RECUR	0	547.54	52		1	1	2	1	0	80	80	2	75
NO RECUR	0	925.864	79		2	1	3	2.5	0	50	40	2	50
NO RECUR	0	1646.79	63		2	1	3	2.5	0	20	20	2	20
NO RECUR	0	1345.84	54		2	2	4	2	0	70	70	2	20
NO RECUR	0	897.62	39		1	1	2	1.8	0	80	80	2	80
NO RECUR	0	897.172	71		2	2	3	3.5	0	70	70	2	70
NO RECUR	0	1302.82	53		1	1	2	1	0	70	50	2	60
NO RECUR	0	622.468	59		2	1	2	1.5	0	60	60	2	25
NO RECUR	0	903.76	26		1	2	3	3	0	40	20	2	40
NO RECUR	0	539.836	40		1	1	2	1.5	0	80	70	2	80
NO RECUR	0	1201.71	72		2	1	3	3	0	90	90	2	90	10
NO RECUR	0	606.964	66		2	2	3	3.5	0	40	50	2	40
NO RECUR	0	743.2	48		1	2	3	2.5	0	30	70	2	80
NO RECUR	0	633.352	45		1	1	3	2.5	0	40	50	2	30
NO RECUR	0	931.78	46		1	1	2	2	0	70	80	2	80

## Sheet: LN+ER-PR-Her2+
	Level of sCD14	Age in year	Time to relapse (months)	Pre-/post-menopausal	Family carcinoma history	Stage I/IIa/IIb/III	Tumor size (mm)	Lymph node	ER	PR	Her-2	PCNA	p53
RECUR	626.92	56	18	2	1	4	3	56	0	0	3	90
RECUR	330.55	55	6	2	1	3	3	21	0	0	4	60
RECUR	415.4	34	8	2	1	4	2	7	0	0	5	60
RECUR	397.32	53	6	1	1	4	3.5	6	0	0	3	60
RECUR	325.09	48	12	1	1	4	7	2	0	0	4	70
RECUR	364.61	59	18	2	1	2	2	2	0	0	4	50
RECUR	680.49	54	6	2	1	3	4	2	0	0	3	60	50
RECUR	419.23	30	24	1	2	4	3	2	0	0	3	80
RECUR	746.91	33	36	1	1	5	6	1	0	0	5	50
RECUR	441.04	52	6	1	2	2	2	1	0	0	3	50
RECUR	506.6	36	12	1	2	5	9	27	0	0	4	80	80
RECUR	505.82	53	24	2	1	5	5.5	13	0	0	3	80	50
RECUR	155.26	49	6	2	1	3	2.5	11	0	0	4	70	70
RECUR	398.93	37	24	2	1	4	3	7	0	0	3	40	90
RECUR	415.72	52	6	2	1	5	6	5	0	0	4	80	70
RECUR	374.18	47	32	2	2	4	2.1	5	0	0	4	60	60
RECUR	368.66	47	24	2	2	2	2	5	0	0	4	60	60
RECUR	483.07	52	6	2	1	3	4	1	0	0	4	30	50
RECUR	484.06	32	10	1	1	3	4	1	0	0	4	40	70
RECUR	463.61	55	32	2	1	3	3	1	0	0	4	60	60
RECUR	463.47	61	36	2	2	2	2.1	1	0	0	4	60	40
RECUR	310.51	41	24	2	2	5	6	1	0	0	3	60	60
RECUR	377.994	57	18	2	1	2	3.5	2	0	0	5	80
RECUR	720.198	47	36	1	2	3	4	2	0	0	3	60	50
RECUR	437.166	39	24	1	2	3	2	2	0	0	4	50
RECUR	792.153	65	6	2	1	5	5	24	0	0	5	50	80
RECUR	460.793	61	6	2	1	4	3.5	18	0	0	4	70	50
RECUR	531.817	41	12	1	2	5	8	10	0	0	4	80	70
RECUR	530.972	45	24	1	1	3	4	4	0	0	3	80
RECUR	151.198	37	6	1	2	3	3	11	0	0	4	70
RECUR	415.174	43	24	1	1	4	7	7	0	0	3	60	50
RECUR	433.363	43	6	1	1	5	6	5	0	0	4	50
RECUR	388.362	56	32	2	2	3	2.5	5	0	0	3	60	60
RECUR	382.382	56	24	2	1	2	2	5	0	0	3	70	60
RECUR	506.326	43	6	1	1	5	4	13	0	0	4	50	50
RECUR	507.398	43	16	1	2	3	3	8	0	0	5	40
RECUR	485.244	49	32	2	1	3	3	1	0	0	4	30	60
RECUR	485.093	61	16	2	1	5	5	8	0	0	4	60	40
RECUR	319.386	41	22	1	2	3	2.5	1	0	0	3	30	60
NO RECUR	445.94	45		2	1	3	2.5	2	0	0	3	80	90
NO RECUR	894.03	43		1	1	3	4	6	0	0	3	80
NO RECUR	1029.6	62		2	1	2	2	6	0	0	3	15
NO RECUR	561.01	41		1	1	5	6	5	0	0	4	70
NO RECUR	402.86	48		1	1	3	3	5	0	0	3	30
NO RECUR	733.51	47		2	1	3	3	3	0	0	5	60
NO RECUR	521.67	48		1	1	2	3	3	0	0	3	65
NO RECUR	220.44	37		1	1	3	5	2	0	0	4	60
NO RECUR	536.66	40		1	2	2	1.5	2	0	0	4	50
NO RECUR	809.82	36		1	1	2	1	2	0	0	3	60
NO RECUR	519.7	53		2	2	2	4	1	0	0	4
NO RECUR	477.34	48		1	2	3	3	1	0	0	4	70
NO RECUR	539.07	45		1	2	3	3	1	0	0	4	50
NO RECUR	917.47	47		1	1	3	3.5	1	0	0	3	70
NO RECUR	830.98	53		2	2	4	5	14	0	0	4	70	70
NO RECUR	938.2	54		2	1	3	3	7	0	0	4	80	85
NO RECUR	805.71	53		2	1	3	3	2	0	0	5	60	40
NO RECUR	664.52	37		1	1	5	7	2	0	0	4	50	60
NO RECUR	840.12	37		1	1	3	2.5	2	0	0	3	40	90
NO RECUR	510.28	49		1	1	4	5	1	0	0	4	10	70
NO RECUR	315.11	57		2	1	4	3	1	0	0	4	30	50
NO RECUR	808.84	49		2	1	3	3	1	0	0	4	75	50
NO RECUR	709.84	35		1	1	2	1.5	1	0	0	4	60	90
NO RECUR	661.56	36		1	1	3	4	1	0	0	3	50	90
NO RECUR	847.18	50		2	1	4	2.5	1	0	0	3	60	50
NO RECUR	968.91	54		2	1	5	2	22	0	0	3
NO RECUR	562.17	52		1	1	3	0.5	4	0	0	3
NO RECUR	519.7	35		1	2	2	2	1	0	0	5
NO RECUR	537.725	67		2	1	2	5.5	5	0	0	3	70
NO RECUR	879.175	58		2	2	2	1.5	9	0	0	5	50
NO RECUR	540.738	47		2	1	3	3.5	4	0	0	3	60	30
NO RECUR	463.575	32		1	2	2	1.5	2	0	0	4	80	50
NO RECUR	975.175	36		1	1	2	2	2	0	0	3	60
NO RECUR	925.875	53		2	2	2	2.5	1	0	0	4	50	60
NO RECUR	1078.04	53		2	1	3	3	3	0	0	5	70
NO RECUR	569.612	45		1	1	2	4	1	0	0	4
NO RECUR	516.525	43		1	1	3	2.5	2	0	0	3
NO RECUR	1013.74	44		1	1	4	3	9	0	0	4	60	50
NO RECUR	905.625	54		2	1	3	4	13	0	0	4	80
NO RECUR	1039.65	53		2	2	3	3	2	0	0	5	60	70
NO RECUR	874.038	43		1	1	2	5.5	6	0	0	3	40	60
NO RECUR	697.55	36		1	1	3	1.5	2	0	0	3	40	50
NO RECUR	917.05	49		2	2	4	5	2	0	0	5	30	70
NO RECUR	504.75	32		1	1	2	6	16	0	0	3	30	50
NO RECUR	260.788	49		2	1	3	3	2	0	0	3	30	90
NO RECUR	877.95	57		2	1	2	1.5	1	0	0	5	60	90
NO RECUR	754.2	58		2	2	3	3.5	2	0	0	3	50	90
NO RECUR	693.85	34		1	2	4	6	2	0	0	5	50	80
NO RECUR	783.788	54		2	2	2	2	21	0	0	3	50
NO RECUR	518.987	42		1	1	3	1.5	6	0	0	3	70	60
NO RECUR	142.45	37		1	2	5	3	2	0	0	4	70
